# Supplementary material for: A cryo-electron microscopy structure of yeast Pex5 in complex with a cargo uncovers a novel binding interface
Source: J Cell Sci. 2025 Jun 26;138(12):jcs263890. doi: 10.1242/jcs.263890 (PMC12273641; doi:10.1242/jcs.263890)
Supplement: Table S1. — A table summarizing all strains of S. cerevisiae and E. coli used in the experiments of this study. [file joces-138-263890-TableS1.xlsx]

## Sheet: Sheet1
Supplementary Table S1: S. cerevisiae and E. coli strains used in this study
S. cerevisiae strains
Serial number	Name	Background	Mating type	Genotype
yMS4097	Pex3-mScarlet	S288C	MAT alpha	his3∆1 leu2∆0 met15∆0 ura3∆0 can1∆::STE2pr-sp HIS5 lyp1∆::STE3pr-LEU2 PEX3-mScarlet::G418
yMS5940	Pex3-mScarlet Eci1-Neongreen	S288C	MAT alpha	his3∆1 leu2∆0 met15∆0 ura3∆0 can1∆::STE2pr-sp HIS5 lyp1∆::STE3pr-LEU2 PEX3-mScarlet::G418 ECI1-NG:URA3
yMS6654	Pex3-mScarlet Eci1-Neongreen ∆pex11	S288C	MAT alpha	his3∆1 leu2∆0 met15∆0 ura3∆0 can1∆::STE2pr-sp HIS5 lyp1∆::STE3pr-LEU2 PEX3-mScarlet::G418 ECI1-NG:URA3 pex11∆::HYG
yMS5987	Pex3-mScarlet Eci1-Neongreen ∆HO	S288C	MAT alpha	his3∆1 leu2∆0 met15∆0 ura3∆0 can1∆::STE2pr-sp HIS5 lyp1∆::STE3pr-LEU2 PEX3-mScarlet::G418 ECI1-NG:URA3 HO∆::NAT
yMS5989	Pex3-mScarlet Eci1-Neongreen ∆pex5	S288C	MAT alpha	his3∆1 leu2∆0 met15∆0 ura3∆0 can1∆::STE2pr-sp HIS5 lyp1∆::STE3pr-LEU2 PEX3-mScarlet::G418 ECI1-NG:URA3 pex5∆::NAT
yMS5991	Pex3-mScarlet Eci1-Neongreen ∆pex7	S288C	MAT alpha	his3∆1 leu2∆0 met15∆0 ura3∆0 can1∆::STE2pr-sp HIS5 lyp1∆::STE3pr-LEU2 PEX3-mScarlet::G418 ECI1-NG:URA3 pex7∆::NAT
yMS5993	Pex3-mScarlet Eci1-Neongreen ∆dci1	S288C	MAT alpha	his3∆1 leu2∆0 met15∆0 ura3∆0 can1∆::STE2pr-sp HIS5 lyp1∆::STE3pr-LEU2 PEX3-mScarlet::G418 ECI1-NG:URA3 dci1∆::NAT
yMS6318	Pex3-mScarlet Eci1-Neongreen ∆pex5 ∆pex7	S288C	MAT alpha	his3∆1 leu2∆0 met15∆0 ura3∆0 can1∆::STE2pr-sp HIS5 lyp1∆::STE3pr-LEU2 PEX3-mScarlet::G418 ECI1-NG:URA3 pex5∆::NAT pex7∆::MET15
yMS6501	Pex3-mScarlet Eci1-Neongreen ∆pex5 ∆pex9	S288C	MAT alpha	his3∆1 leu2∆0 met15∆0 ura3∆0 can1∆::STE2pr-sp HIS5 lyp1∆::STE3pr-LEU2 PEX3-mScarlet::G418 ECI1-NG:URA3 pex5∆::NAT pex9∆::MET15
yMS6773	Pex3-mScarlet Eci1-Neongreen ∆pex5 PEX7 OE	S288C	MAT alpha	his3∆1 leu2∆0 met15∆0 ura3∆0 can1∆::STE2pr-sp HIS5 lyp1∆::STE3pr-LEU2 PEX3-mScarlet::G418 ECI1-NG:URA3 pex5∆::NAT PEX7 OE::MET15
yMS6775	Pex3-mScarlet Eci1-Neongreen ∆pex5 PEX9 OE	S288C	MAT alpha	his3∆1 leu2∆0 met15∆0 ura3∆0 can1∆::STE2pr-sp HIS5 lyp1∆::STE3pr-LEU2 PEX3-mScarlet::G418 ECI1-NG:URA3 pex5∆::NAT PEX9 OE::MET15
yMS7786	Pex3-mScarlet Eci1-Neongreen ∆HO Δpex11	S288C	MAT alpha	his3∆1 leu2∆0 met15∆0 ura3∆0 can1∆::STE2pr-sp HIS5 lyp1∆::STE3pr-LEU2 PEX3-mScarlet::G418 ECI1-NG::URA3 HO∆::NAT pex11Δ::MET15
yMS7794	Pex3-mScarlet Eci1-Neongreen ∆dci1 Δpex11	S288C	MAT alpha	his3∆1 leu2∆0 met15∆0 ura3∆0 can1∆::STE2pr-sp HIS5 lyp1∆::STE3pr-LEU2 PEX3-mScarlet::G418 ECI1-NG::URA3 dci1∆::NAT pex11Δ::MET15
yMS7805	Pex3-mCherry ∆pex5 Nop1pr-GFP-Mls1	S288C	MAT alpha	his3∆1 leu2∆0 met15∆0 ura3∆0 can1∆::STE2pr-sp HIS5 lyp1∆::STE3pr-LEU2 PEX3-mCherry::NAT pex5∆::HYG Nop1pr-GFP-MLS1::URA3
yMS7806	Pex3-mCherry ∆pex5 Eci1-NG	S288C	MAT alpha	his3∆1 leu2∆0 met15∆0 ura3∆0 can1∆::STE2pr-sp HIS5 lyp1∆::STE3pr-LEU2 PEX3-mCherry::NAT pex5∆::HYG ECI1-NG::URA3
yMS7807	Pex3-mCherry ∆pex7 Eci1-NG	S288C	MAT alpha	his3∆1 leu2∆0 met15∆0 ura3∆0 can1∆::STE2pr-sp HIS5 lyp1∆::STE3pr-LEU2 PEX3-mCherry::NAT pex7∆::HYG ECI1-NG::URA3
yMS7808	Pex3-mCherry Δpex7 Pot1-NG	S288C	MAT alpha	his3∆1 leu2∆0 met15∆0 ura3∆0 can1∆::STE2pr-sp HIS5 lyp1∆::STE3pr-LEU2 PEX3-mCherry::NAT pex7∆::HYG POT1-NG::URA3
yMS7943	Pex3-mCherry ∆pex5 Nop1pr-GFP-Mls1 OE PEX9	S288C	MAT alpha	his3∆1 leu2∆0 met15∆0 ura3∆0 can1∆::STE2pr-sp HIS5 lyp1∆::STE3pr-LEU2 PEX3-mCherry::NAT pex5∆::HYG Nop1pr-GFP-MLS1::URA3
yMS7946	Pex3-mCherry ∆pex5 Eci1-NG OE PEX9	S288C	MAT alpha	his3∆1 leu2∆0 met15∆0 ura3∆0 can1∆::STE2pr-sp HIS5 lyp1∆::STE3pr-LEU2 PEX3-mCherry::NAT pex5∆::HYG ECI1-NG::URA3
yMS7893	Pex3-mScarlet NOP1pr-GFP-Eci1	S288C	MAT alpha	his3∆1 leu2∆0 met15∆0 ura3∆0 can1∆::STE2pr-sp HIS5 lyp1∆::STE3pr-LEU2 PEX3-mScarlet::G418 NOP1pr-GFP-ECI1::URA3
yMS7935	Pex3-mScarlet NOP1pr-GFP-Eci1dPTS1	S288C	MAT alpha	his3∆1 leu2∆0 met15∆0 ura3∆0 can1∆::STE2pr-sp HIS5 lyp1∆::STE3pr-LEU2 PEX3-mScarlet::G418 NOP1pr-GFP-ECI1::Ura3 ΔEci1's PTS1::HYG
yMS7982	Pex3-mScarlet Eci1∆PTS1-NeonGreen	S288C	MAT alpha	his3∆1 leu2∆0 met15∆0 ura3∆0 can1∆::STE2pr-sp HIS5 lyp1∆::STE3pr-LEU2 PEX3-mScarlet::G418 Eci1∆PTS1::NeonGreen
yms7995	Pex3-mScarlet NOP1pr-GFP-Eci1dPTS1::HYG ∆dci1	S288C	MAT alpha	his3∆1 leu2∆0 met15∆0 ura3∆0 can1∆::STE2pr-sp HIS5 lyp1∆::STE3pr-LEU2 PEX3-mScarlet::G418 NOP1pr-GFP-ECI1::Ura3 ΔEci1's PTS1::HYG dci1∆::NAT
yms7996	Pex3-mScarlet Eci1-∆PTS1-NeonGreen ∆dci1	S288C	MAT alpha	his3∆1 leu2∆0 met15∆0 ura3∆0 can1∆::STE2pr-sp HIS5 lyp1∆::STE3pr-LEU2 PEX3-mScarlet::G418 Eci1∆PTS1::NeonGreen dci1∆::NAT
yms7991	Pex3-mCherry ∆pex5 ∆dci1::GFP-last 10aa Eci1	S288C	MAT alpha	his3∆1 leu2∆0 met15∆0 ura3∆0 can1∆::STE2pr-sp HIS5 lyp1∆::STE3pr-LEU2 PEX3-mCherry::NAT pex5∆::Hyg dci1∆::GFP-last 10aa Eci1::URA3
yms7992	Pex3-mCherry ∆pex5 ∆dci1::GFP-Eci1 patch	S288C	MAT alpha	his3∆1 leu2∆0 met15∆0 ura3∆0 can1∆::STE2pr-sp HIS5 lyp1∆::STE3pr-LEU2 PEX3-mCherry::NAT pex5∆::Hyg dci1∆::GFP-Eci1's patch (AA 65-163)::URA3
yms7993	Pex3-mCherry ∆HO ∆dci1::GFP-last 10aa Eci1	S288C	MAT alpha	his3∆1 leu2∆0 met15∆0 ura3∆0 can1∆::STE2pr-sp HIS5 lyp1∆::STE3pr-LEU2 PEX3-mCherry::NAT HO∆:::Hyg dci1∆::GFP-last 10aa Eci1::URA3
yms7994	Pex3-mCherry ∆HO ∆dci1::GFP-Eci1 patch	S288C	MAT alpha	his3∆1 leu2∆0 met15∆0 ura3∆0 can1∆::STE2pr-sp HIS5 lyp1∆::STE3pr-LEU2 PEX3-mCherry::NAT HO∆:::Hyg dci1∆::GFP-Eci1's patch (AA 65-163)::URA3
E.coli strains
Background	Description	Selection markers
BL21(DE3)	BL21(DE3) with pACYCDuet-FLAG-Eci1 WT and pET28-bdSumo-PEX5 WT	Kanamycin and chloramphenicol
BL21(DE3)	BL21(DE3) with pACYCDuet-FLAG-Eci1 dPTS1 and pET28-bdSumo-PEX5 WT	Kanamycin and chloramphenicol
