# Supplementary material for: A cryo-electron microscopy structure of yeast Pex5 in complex with a cargo uncovers a novel binding interface
Source: J Cell Sci. 2025 Jun 26;138(12):jcs263890. doi: 10.1242/jcs.263890 (PMC12273641; doi:10.1242/jcs.263890)
Supplement: Table S2. — A table summarizing all primers used in the experiments of this study. All primers up to 9824 (including) were designed using the online tool “Primers-4-Yeast” (Yofe and Schuldiner, 2014). [file joces-138-263890-TableS2.xlsx]

## Sheet: Sheet1
Supplementary Table S2: Primers used in this study
Serial number	Name	Sequence
1590	TEF_Promoter_R'	CTGCAGCGAGGAGCCGTAAT
2559	N' tag CHK F	CGACAGAGAATTCATCGATG
3041	PEX7 KO pFA6 F	CGGACTATCATCTAACTTTTTGCATAATTTATACAACATGCGGATCCCCGGGTTAATTAA
3042	PEX7 KO pFA6 R	TAAATAATGCAAAAAATTTGTGTAAAAAGAATATGTGTCAGAATTCGAGCTCGTTTAAAC
3043	PEX7 WT CHK F	CTTGAGATTGATCGTTCAGG
3044	PEX7 WT CHK R	TTAATGGATCCACCATTTTG
3044	PEX7 N' tag CHK R	TTAATGGATCCACCATTTTG
3179	sfGFP CHK F	acccagaccatatgaaaagg
3346	PEX5 KO pFA6 F	GGATATATATACATCAATAAACAATATATCATAACACATGCGGATCCCCGGGTTAATTAA
3347	PEX5 KO pFA6 R	GCAGTGATGCGAGAACATAAAATTGCGGAGAACCATATCAGAATTCGAGCTCGTTTAAAC
3354	PEX5 WT CHK F	GGATCAAGCAACAAGATGAC
3355	PEX5 WT CHK R	TGATACCGCCAGATTATAGC
3685	PEX9 WT CHK F	CAAGCCCAGTAGAAACAAAC
3686	PEX9 WT CHK R	ATTTTATATGGGTCCCGTTC
4089	PEX9 N' tag CHK R	GCGTTTCTCATGTTTGTTTC
5290	PEX11 KO pFA6 F	TACTTCAAAGACTTCATCAAGTAATAGTATAATCAATATGCGGATCCCCGGGTTAATTAA
5291	PEX11 KO pFA6 R	GAGAATAGCCAAATAAAAAAAAAAGATGAAAAGAAAGCTAGAATTCGAGCTCGTTTAAAC
5678	MLS1 SWAT N' tag pYM F	AAACAAAGTAGTAAAAGCACATAAAAGAATTAAGAAAATGcgtacgctgcaggtcgac
5679	MLS1 SWAT N' tag pYM R	CATCCACCAGTAATTTGACGTTATCCAAACTGACCTTAACcatcgatgaattctctgtcg
5680	MLS1 SWAT N' tag pYM CHK R	TTGTTCCAAGTAGGTGAAGC
6190	PEX9 N' tag pYM F	GAATCATTAAGAATAAAGGGTACCTTTTGTAAGCACGATGCGTACGCTGCAGGTCGAC
6191	PEX9 N' tag pYM R	GAATTGGGTTGTCACCAGTTATGGAACAAGTAACTTCGTTCATCGATGAATTCTCTGTCG
6319	GPDpr-150 seq F	ggtattgattgtaattctgtaaatc
6615	HO KO pFA6 F	CCTCATAAGCAGCAATCAATTCTATCTATACTTTAAAATGCGGATCCCCGGGTTAATTAA
6616	HO KO pFA6 R	TTTATTACATACAACTTTTTAAACTAATATACACATTTTAGAATTCGAGCTCGTTTAAAC
7615	PEX11 WT CHK F	TGAAGCCTTTAAACCACTTG
7616	PEX11 WT CHK R	GGTATGCCTTCCCTAGTACC
7623	NeonGreen CHK R	GCAAGTATTGGTGGAAACCGTAA
7676	ECI1 C' tag CHK F	AATTTGCTGTTTGAATGGAC
7677	ECI1 C' tag pYM F	ATTTAGGCAGCTGGGCTCGAAACAAAGGAAGCATCGTTTAcgtacgctgcaggtcgac
7678	ECI1 C' tag pYM R	ATTGTGTGTGCGTTTTGTTTCACTGAGAAAGCGGACGTCAatcgatgaattcgagctcg
7685	DCI1 KO pFA6 F	TTTTCTGGTGTTAAGTCTAGTGAGTTATCTTCTAACTATGCGGATCCCCGGGTTAATTAA
7686	DCI1 KO pFA6 R	TTTTTATGTTAAAATCCTATCTCTAAATGCTATATTATTAGAATTCGAGCTCGTTTAAAC
7687	DCI1 WT CHK F	TGCAATCCATAAAAAGGTTC
7688	DCI1 WT CHK R	AAAGCCCTTCTAAATTCTGC
7693	HO WT CHK F	ACAGTTGAAGGTGAGTTTGC
7694	HO WT CHK R	GGTAGAGACCCCAGATTTTC
8426	PEX9 KO pCg F	GAATCATTAAGAATAAAGGGTACCTTTTGTAAGCACGATGCACAGGAAACAGCTATGACC
8427	PEX9 KO pCg R	TTTGAATGCACTATATAGCAAAAAAATTAACTAAAACCTAGTTGTAAAACGACGGCCAGT
8661	PEX7 N' tag pYM F	CGGACTATCATCTAACTTTTTGCATAATTTATACAACATGCGTACGCTGCAGGTCGAC
8662	PEX7 N' tag pYM R	GGACACCGTACCCACTAAAACCTTGCATATGATATCTGAGCATCGATGAATTCTCTGTCG
8823	POT1 C tag pYM F	CGGTACTGGTATGGGTGCCGCCGCCATCTTTATTAAAGAACGTACGCTGCAGGTCGAC
8824	POT1 C tag pYM R	AAAAAGGGAGAATATTAACTATTATCAAGTATTAAAACTAATCGATGAATTCGAGCTCG
8825	POT1 C tag CHK F	ACCAGTTAAATCTGCCTGTG
9662	PEX11 KO pCg F	TACTTCAAAGACTTCATCAAGTAATAGTATAATCAATATGCACAGGAAACAGCTATGACC
9663	PEX11 KO pCg R	GAGAATAGCCAAATAAAAAAAAAAGATGAAAAGAAAGCTAGTTGTAAAACGACGGCCAGT
9664	selec Eci1 c tag F	CTTAAAAAGATTTAGGCAGCTGGGCTCGAAACAAAGGAAGTAAAGATCTGTTTAGCTTGC
9665	dHRL ECI1 C tag F	CCTTAAAAAGATTTAGGCAGCTGGGCTCGAAACAAAGGAAGcgtacgctgcaggtcgac
9791	ECI1 N tag pYM F	CACAAATTGCTCGCACAGTAAAGGAAGGAAGAACAATATGCGTACGCTGCAGGTCGAC
9792	ECI1 N tag pYM R	TACGATAACTGATTTTCTCATTTTGCCTAATTTCTTGCGACATCGATGAATTCTCTGTCG
9793	ECI1 N tag CHK R	AAACTTTGGAATGCTTGATG
9821	DCI1 KO F special	TTTTCTGGTGTTAAGTCTAGTGAGTTATCTTCTAACTATGCGTACGCTGCAGGTCGAC
9822	DCI1 KO R special	TTTTTATGTTAAAATCCTATCTCTAAATGCTATATTATTACATCGATGAATTCTCTGTCG
9823	sfGFP F chk short	TATTGGAATTTGTCACCGCT
9824	DCI1 3UTR CHK R	TCTTGTCTGGAAGAATTTGC
	Flag_Eci1_F- Eci1_WT cloning	ATCCGCGGGTGAAAACCTGTACTTCCAGGGTATGTCGCAAGAAATTAGGCAAAATGAGAAAATCAG
	Duet1_Eci1_R- Eci1_WT cloning	GTTCGACTTAAGCATTATGCGGCCGCAAGCTTTTTATAAACGATGCTTCCTTTGTTTCGAGCCC
	28Sumo_PEX5_F- PEX5 cloning	ATCGACGCAATGCTTCATCAGACTGGTGGCGCGGACGTAGGAAGTTGCTCAGTGGGAAA
	28Sumo_PEX5_R- PEX5 cloning	GATCTCAGTGGTGGTGGTGGTGGTGCTCGAGTTCAAAACGAAAATTCTCCTTTAAATCTTTTC
	Duet1_Ecl1_delta_R- For construction of ∆PTS1 Eci1	GTTCGACTTAAGCATTATGCGGCCGCAAGCTTTTTACTTCCTTTGTTTCGAGCCCAGCTGCC
	Eci1_seq1F- For construction of ∆PTS1 Eci1	TATCCTTCGGAAACAAGCAAGTGGG
