# Supplementary material for: A cryo-electron microscopy structure of yeast Pex5 in complex with a cargo uncovers a novel binding interface
Source: J Cell Sci. 2025 Jun 26;138(12):jcs263890. doi: 10.1242/jcs.263890 (PMC12273641; doi:10.1242/jcs.263890)
Supplement: Table S3. — A table summarizing all plasmids used in the experiments of this study. Plasmids based on the backbones pFA6, pYM, pKL, and SWAT were used in S. cerevisiae; Plasmids based on the backbones pET and pACYDuet were used for expression in E. coli. [file joces-138-263890-TableS3.xlsx]

## Sheet: Sheet1
Supplementary Table S3: Plasmids used in this study
Serial number	Name	Backbone	Description	Selection
pMS108	pFA6-Hygro	pFA6	pFA6 based plasmid for KOs with Hygromycin resistance cassette	Uracil
pMS1190	pYM C' tagging plasmid	pYM	for C-tagging with NeonGreen	Hygromycin
pMS1396	pYM GPD promoter with Met selection	pYM	Plasmid usefull as template for PCR (using versions S1/S4 of the primers) to replace the native promoter with the GPD promoter. Althogh it is pYM based, it has MET promotor and terminator.	Nourseothricin
pMS49	pFA6a-NAT-MX6	pFA6	KO plasmid with NAT marker with TEF2 promoter and terminator	Methionine
pMS79	pScMET15	pKL	KO plasmid containing MET selection from Candida glabrata	Methionine
pMS1773	GFP- Eci1's last 10 (most C terminal) amino acids	pYM	For genomic integration of sfGFP C' in fusion with the last 10 amino acids of the ECI1 gene	Uracil
pMS1774	GFP -Eci1's PTS3	pYM	For genomic integration of sfGFP C' in fusion with the PTS3 sequence (amino acids 65-163) of the ECI1 gene	Uracil
pMS555	pSWAT HYGΔN NOP1pr #2	SWAT	This was the plasmid used for amplifying the cassettes for whole SWAT library (V2, only non-SP), creating the SWAT-GFP library. Plasmid can be used for N’ tagging of proteins with SpNOP1pr-sfGFP. Full features of the cassette: S1_linker-S.cer_CYC1ter-hph_dN-SceI-URA3pr-URA3-URA3ter-SpNOP1pr-sfGFP-linker_S4. Plasmid was made by removing the KAR2 signal peptide from plasmid X-Ntag-KAR2-SP. Sequenci…	Uracil
pMS1564	pYM Ctag Electra2	pYM	plasmid for C tagging with Electra2	Hygromycin
	pET28-bdSumo-PEX5 WT	pET28	pET28-based plasmid for expression on the full-length ScPex5 in E.Coli, with a cleavable His-bdSUMO N' tag	Kanamycin
	pACYCDuet-FLAG-Eci1 WT	pACYCDuet	pACYCDuet-based plasmid for expression on the full-length ScEci1 in E.Coli, with an N' FLAG tag and a TEV site	Chloramphenicol
	pACYCDuet-FLAG-Eci1 dHRL	pACYCDuet	pACYCDuet-based plasmid for expression on the ScEci1, without its peroxisomal targeting signal (the amino acids HRL at the extreme C terminus of the protein) in E.Coli, with an N' FLAG tag and a TEV site	Chloramphenicol
